# Supplementary material for: An Unbiased Systems Genetics Approach to Mapping Genetic Loci Modulating Susceptibility to Severe Streptococcal Sepsis
Source: PLoS Pathog. 2008 Apr 18;4(4):e1000042. doi: 10.1371/journal.ppat.1000042 (PMC2277464; doi:10.1371/journal.ppat.1000042)
Supplement: Table S3 — SNP analysis between parental strains C57Bl/6J and DBA/2J of selected genes in the mapped QTLs. (0.05 MB XLS) [file ppat.1000042.s003.xls]

## Sheet: Abdeltawab_et_al_SNP_analysis
	Mapping and annotation: NCBI Mouse Build 36 / dbSNP Build 126.
	SNP between parental strains C57Bl/6J and DBA/2J
	We retrieved 226 SNP location for Anapc2, Ptges, Ppp2r4, Entpd2.
	SNP functional classes codes
	Cn	Coding nonsynonymous; changes the amino acid/peptide
	Cs	Coding synonymous; does not change the amino acid/peptide
	UTR	Mrna-utr; untranslated region, in non-coding interval of mRNA
	I	In intron, except first 2 and last 2 bases
	S	Splice-site; first two or last two bases of intron (few)
	L	Locus region; not assigned to a gene
	L	can be in region of gene but not in transcribed region
	L	may be in regulatory region.
	Gene ID (dbSNP SNP annotation)	position (Mb)	B6	D2	SNP functional class	NCBI Gene annotation
	Anapc2:L,Ssna1:L	25.1262	T	G	L	=
	Anapc2:L,Ssna1:L	25.1263	A	G	L	=
	Anapc2:L,Ssna1:L	25.1264	C	C	L	=
	Anapc2:L,Ssna1:L	25.1265	A	A	L	=
	Anapc2:L,Ssna1:U	25.1267	G	G	L	Ssna1:68475:UTR:3:293:434
	Anapc2:L,Ssna1:U	25.1268	C	C	L	Ssna1:68475:UTR:3:224:434
	Anapc2:L,Ssna1:U	25.1268	G	G	L	Ssna1:68475:UTR:3:185:434
	Anapc2:L,Ssna1:I	25.1272	T	T	I	Ssna1:68475:intron:2:256:346
	Anapc2:L,Ssna1:Cs:Q:43	25.1276	C	C	Cs	Ssna1:68475:exon:2:78:198
	Anapc2:Cs:L:195	25.1289	T	T	Cs	Anapc2:99152:exon:2:422:622
	Anapc2:I	25.1297	C	C	I	Anapc2:99152:intron:3:254:731
	Anapc2:I	25.13	C	C	I	Anapc2:99152:intron:3:586:731
	Anapc2:I	25.1302	C	T	I	Anapc2:99152:intron:3:714:731
	Anapc2:Cs:T:327	25.1303	T	T	Cs	Anapc2:99152:exon:4:64:174
	Anapc2:I	25.1315	A	A	I	Anapc2:99152:intron:4:1183:1473
	Anapc2:I	25.1321	C	C	I	Anapc2:99152:intron:5:128:1199
	Anapc2:I	25.1331	C	C	I	Anapc2:99152:intron:5:1169:1199
	Anapc2:I	25.1331	A	A	I	Anapc2:99152:intron:5:1179:1199
	Anapc2:I	25.1333	C	C	I	Anapc2:99152:intron:6:58:569
	Anapc2:I	25.1334	G	G	I	Anapc2:99152:intron:6:125:569
	Anapc2:I	25.1336	A	A	I	Anapc2:99152:intron:6:342:569
	Anapc2:Cs:E:490	25.134	G	G	Cs	Anapc2:99152:exon:7:140:181
	Anapc2:I	25.134	C	C	I	Anapc2:99152:intron:7:21:665
	Anapc2:I	25.1344	G	G	I	Anapc2:99152:intron:7:346:665
	Anapc2:I	25.1345	G	G	I	Anapc2:99152:intron:7:445:665
	Anapc2:Cs:R:511	25.1347	T	T	Cs	Anapc2:99152:exon:8:21:140
	Anapc2:I	25.1356	C	C	I	Anapc2:99152:intron:8:765:811
	Anapc2:I	25.1364	C	C	I	Anapc2:99152:intron:10:344:4073
	Anapc2:I	25.1365	G	G	I	Anapc2:99152:intron:10:481:4073
	Anapc2:I	25.1374	G	G	I	Anapc2:99152:intron:10:1344:4073
	Anapc2:I	25.1385	T	T	I	Anapc2:99152:intron:10:2542:4073
	Anapc2:I	25.14	C	C	I	Anapc2:99152:intron:10:3964:4073
	Anapc2:I	25.14	C	C	I	Anapc2:99152:intron:10:4022:4073
	Anapc2:I	25.1402	T	T	I	Anapc2:99152:intron:11:29:244
	Anapc2:I	25.1404	A	G	I	Anapc2:99152:intron:11:182:244
	Anapc2:I	25.1404	T	T	I	Anapc2:99152:intron:11:213:244
	Anapc2:U	25.1413	G	G	=	Anapc2:99152:UTR:13:288:451
	Anapc2:L	25.1416	C	C	L	=
	4930571C24Rik:L,Anapc2:L	25.1418	A	A	L	=
	Entpd2:L	25.2498	G	G	L	=
	Entpd2:L	25.2508	A	A	L	=
	Entpd2:U	25.2515	C	C	=	Entpd2:12496:UTR:1:3:14
	Entpd2:Cs:L:23	25.2516	A	T	Cs	Entpd2:12496:exon:1:70:115
	Entpd2:I	25.2518	C	C	I	Entpd2:12496:intron:1:145:1305
	Entpd2:I	25.252	C	C	I	Entpd2:12496:intron:1:410:1305
	Entpd2:I	25.2524	C	C	I	Entpd2:12496:intron:1:798:1305
	Entpd2:I	25.2529	A	A	I	Entpd2:12496:intron:1:1246:1305
	Entpd2:I	25.253	C	C	I	Entpd2:12496:intron:2:13:485
	Entpd2:I	25.2548	C	C	I	Entpd2:12496:intron:5:492:520
	Entpd2:Cs:L:275	25.2549	C	C	Cs	Entpd2:12496:exon:6:52:254
	Entpd2:Cn:QH:287	25.2549	G	G	Cn	Entpd2:12496:exon:6:89:254
	Entpd2:Cn:TA:296	25.2549	G	A	Cn	Entpd2:12496:exon:6:114:254
	Entpd2:Cn:TS:297	25.2549	C	C	Cn	Entpd2:12496:exon:6:118:254
	Entpd2:Cs:V:332	25.255	T	C	Cs	Entpd2:12496:exon:6:224:254
	Entpd2:I	25.2551	G	G	I	Entpd2:12496:intron:6:27:78
	Entpd2:Cs:F:344	25.2551	T	T	Cs	Entpd2:12496:exon:7:4:118
	Entpd2:Cs:T:379	25.2552	C	C	Cs	Entpd2:12496:exon:7:109:118
	Entpd2:I	25.2554	A	A	I	Entpd2:12496:intron:7:174:825
	Entpd2:I	25.2556	A	A	I	Entpd2:12496:intron:7:381:825
	Entpd2:I	25.2557	T	G	I	Entpd2:12496:intron:7:477:825
	Entpd2:I	25.2558	C	C	I	Entpd2:12496:intron:7:571:825
	Entpd2:I	25.2558	C	G	I	Entpd2:12496:intron:7:573:825
	Entpd2:I	25.256	G	G	I	Entpd2:12496:intron:7:788:825
	Entpd2:I	25.2561	A	G	I	Entpd2:12496:intron:7:804:825
	Entpd2:Cs:V:472	25.2564	C	C	Cs	Entpd2:12496:exon:9:133:203
	Entpd2:U	25.2566	A	A	=	Entpd2:12496:UTR:9:74:344
	Entpd2:U	25.2566	G	C	=	Entpd2:12496:UTR:9:76:344
	Npdc1:L,Entpd2:L	25.2571	C	C	L	=
	Ppp2r4:I	30.2771	G	G	I	Ppp2r4:110854:intron:1:5265:10064
	Ppp2r4:I	30.2775	A	G	I	Ppp2r4:110854:intron:1:5650:10064
	Ppp2r4:I	30.2788	G	G	I	Ppp2r4:110854:intron:1:6945:10064
	Ppp2r4:I	30.279	C	C	I	Ppp2r4:110854:intron:1:7190:10064
	Ppp2r4:I	30.2793	C	C	I	Ppp2r4:110854:intron:1:7483:10064
	Ppp2r4:I	30.2796	G	G	I	Ppp2r4:110854:intron:1:7767:10064
	Ppp2r4:I	30.2797	C	C	I	Ppp2r4:110854:intron:1:7841:10064
	Ppp2r4:I	30.2798	C	C	I	Ppp2r4:110854:intron:1:7945:10064
	Ppp2r4:I	30.2812	T	C	I	Ppp2r4:110854:intron:1:9377:10064
	Ppp2r4:I	30.2822	C	T	I	Ppp2r4:110854:intron:2:226:1817
	Ppp2r4:I	30.2823	T	T	I	Ppp2r4:110854:intron:2:287:1817
	Ppp2r4:I	30.2828	C	C	I	Ppp2r4:110854:intron:2:788:1817
	Ppp2r4:I	30.283	A	A	I	Ppp2r4:110854:intron:2:974:1817
	Ppp2r4:I	30.2833	G	G	I	Ppp2r4:110854:intron:2:1281:1817
	Ppp2r4:I	30.2836	G	G	I	Ppp2r4:110854:intron:2:1618:1817
	Ppp2r4:I	30.2837	C	G	I	Ppp2r4:110854:intron:2:1665:1817
	Ppp2r4:I	30.2844	A	A	I	Ppp2r4:110854:intron:3:506:3557
	Ppp2r4:I	30.2846	C	C	I	Ppp2r4:110854:intron:3:682:3557
	Ppp2r4:I	30.2846	T	T	I	Ppp2r4:110854:intron:3:713:3557
	Ppp2r4:I	30.2849	C	C	I	Ppp2r4:110854:intron:3:962:3557
	Ppp2r4:I	30.2849	C	C	I	Ppp2r4:110854:intron:3:984:3557
	Ppp2r4:I	30.2851	T	T	I	Ppp2r4:110854:intron:3:1144:3557
	Ppp2r4:I	30.2859	G	G	I	Ppp2r4:110854:intron:3:1938:3557
	Ppp2r4:I	30.2859	A	A	I	Ppp2r4:110854:intron:3:1948:3557
	Ppp2r4:I	30.2859	A	A	I	Ppp2r4:110854:intron:3:2018:3557
	Ppp2r4:I	30.2864	A	G	I	Ppp2r4:110854:intron:3:2520:3557
	Ppp2r4:I	30.2867	G	G	I	Ppp2r4:110854:intron:3:2729:3557
	Ppp2r4:I	30.2867	C	C	I	Ppp2r4:110854:intron:3:2764:3557
	Ppp2r4:I	30.2869	G	G	I	Ppp2r4:110854:intron:3:2987:3557
	Ppp2r4:I	30.287	G	G	I	Ppp2r4:110854:intron:3:3075:3557
	Ppp2r4:I	30.2879	A	A	I	Ppp2r4:110854:intron:4:273:3476
	Ppp2r4:I	30.2883	C	C	I	Ppp2r4:110854:intron:4:713:3476
	Ppp2r4:I	30.2886	T	T	I	Ppp2r4:110854:intron:4:1009:3476
	Ppp2r4:I	30.2887	G	G	I	Ppp2r4:110854:intron:4:1044:3476
	Ppp2r4:I	30.2898	C	G	I	Ppp2r4:110854:intron:4:2152:3476
	Ppp2r4:I	30.2898	C	C	I	Ppp2r4:110854:intron:4:2212:3476
	Ppp2r4:I	30.2902	C	C	I	Ppp2r4:110854:intron:4:2557:3476
	Ppp2r4:I	30.2902	G	A	I	Ppp2r4:110854:intron:4:2619:3476
	Ppp2r4:I	30.2903	A	G	I	Ppp2r4:110854:intron:4:2647:3476
	Ppp2r4:I	30.2906	T	C	I	Ppp2r4:110854:intron:4:2973:3476
	Ppp2r4:I	30.2906	C	G	I	Ppp2r4:110854:intron:4:3011:3476
	Ppp2r4:I	30.2907	T	C	I	Ppp2r4:110854:intron:4:3116:3476
	Ppp2r4:I	30.2913	A	A	I	Ppp2r4:110854:intron:5:71:1886
	Ppp2r4:I	30.2915	C	T	I	Ppp2r4:110854:intron:5:284:1886
	Ppp2r4:I	30.2917	T	C	I	Ppp2r4:110854:intron:5:471:1886
	Ppp2r4:I	30.2918	T	C	I	Ppp2r4:110854:intron:5:644:1886
	Ppp2r4:I	30.2919	C	A	I	Ppp2r4:110854:intron:5:677:1886
	Ppp2r4:I	30.2923	G	G	I	Ppp2r4:110854:intron:5:1069:1886
	Ppp2r4:I	30.2933	T	T	I	Ppp2r4:110854:intron:6:137:557
	Ppp2r4:I	30.2935	G	A	I	Ppp2r4:110854:intron:6:315:557
	Ppp2r4:I	30.2935	C	T	I	Ppp2r4:110854:intron:6:321:557
	Ppp2r4:I	30.2936	G	A	I	Ppp2r4:110854:intron:6:408:557
	Ppp2r4:I	30.2941	G	A	I	Ppp2r4:110854:intron:7:260:1308
	Ppp2r4:I	30.2942	G	A	I	Ppp2r4:110854:intron:7:295:1308
	Ppp2r4:I	30.2942	G	A	I	Ppp2r4:110854:intron:7:330:1308
	Ppp2r4:I	30.2945	A	G	I	Ppp2r4:110854:intron:7:610:1308
	Ppp2r4:I	30.2949	T	C	I	Ppp2r4:110854:intron:7:982:1308
	Ppp2r4:I	30.295	C	C	I	Ppp2r4:110854:intron:7:1087:1308
	Ppp2r4:I	30.295	A	G	I	Ppp2r4:110854:intron:7:1115:1308
	Ppp2r4:I	30.295	G	T	I	Ppp2r4:110854:intron:7:1132:1308
	Ppp2r4:I	30.2951	A	G	I	Ppp2r4:110854:intron:7:1189:1308
	Ppp2r4:I	30.2951	C	C	I	Ppp2r4:110854:intron:7:1205:1308
	Ppp2r4:I	30.2953	C	T	I	Ppp2r4:110854:intron:8:58:3523
	Ppp2r4:I	30.2954	T	C	I	Ppp2r4:110854:intron:8:115:3523
	Ppp2r4:I	30.2956	G	A	I	Ppp2r4:110854:intron:8:316:3523
	Ppp2r4:I	30.2957	G	C	I	Ppp2r4:110854:intron:8:441:3523
	Ppp2r4:I	30.2958	C	C	I	Ppp2r4:110854:intron:8:518:3523
	Ppp2r4:I	30.2965	C	T	I	Ppp2r4:110854:intron:8:1202:3523
	Ppp2r4:I	30.2965	A	G	I	Ppp2r4:110854:intron:8:1204:3523
	Ppp2r4:I	30.2968	A	A	I	Ppp2r4:110854:intron:8:1558:3523
	Ppp2r4:I	30.2969	T	C	I	Ppp2r4:110854:intron:8:1568:3523
	Ppp2r4:I	30.2972	T	T	I	Ppp2r4:110854:intron:8:1924:3523
	Ppp2r4:I	30.2978	A	T	I	Ppp2r4:110854:intron:8:2563:3523
	Ppp2r4:I	30.2982	T	C	I	Ppp2r4:110854:intron:8:2959:3523
	Ppp2r4:I	30.2982	G	C	I	Ppp2r4:110854:intron:8:2960:3523
	Ppp2r4:I	30.2983	C	C	I	Ppp2r4:110854:intron:8:3052:3523
	Ppp2r4:I	30.2984	C	C	I	Ppp2r4:110854:intron:8:3090:3523
	Ppp2r4:I	30.2987	A	A	I	Ppp2r4:110854:intron:8:3394:3523
	Ppp2r4:I	30.2987	G	G	I	Ppp2r4:110854:intron:8:3438:3523
	Ppp2r4:I	30.2988	T	T	I	Ppp2r4:110854:intron:8:3487:3523
	Ppp2r4:Cs:A:268	30.2988	G	G	Cs	Ppp2r4:110854:exon:9:19:107
	Ppp2r4:I	30.2991	G	C	I	Ppp2r4:110854:intron:9:160:2977
	Ppp2r4:I	30.2991	A	T	I	Ppp2r4:110854:intron:9:193:2977
	Ppp2r4:I	30.2993	G	G	I	Ppp2r4:110854:intron:9:332:2977
	Ppp2r4:I	30.2993	G	G	I	Ppp2r4:110854:intron:9:403:2977
	Ppp2r4:I	30.2994	G	A	I	Ppp2r4:110854:intron:9:459:2977
	Ppp2r4:I	30.2995	C	T	I	Ppp2r4:110854:intron:9:590:2977
	Ppp2r4:I	30.2996	G	G	I	Ppp2r4:110854:intron:9:696:2977
	Ppp2r4:I	30.2999	A	A	I	Ppp2r4:110854:intron:9:984:2977
	Ppp2r4:I	30.3001	A	A	I	Ppp2r4:110854:intron:9:1187:2977
	Ppp2r4:I	30.3002	C	A	I	Ppp2r4:110854:intron:9:1232:2977
	Ppp2r4:I	30.3003	T	T	I	Ppp2r4:110854:intron:9:1357:2977
	Ppp2r4:I	30.3006	T	C	I	Ppp2r4:110854:intron:9:1643:2977
	Ppp2r4:I	30.3007	T	T	I	Ppp2r4:110854:intron:9:1780:2977
	Ppp2r4:I	30.3015	C	C	I	Ppp2r4:110854:intron:9:2574:2977
	Ppp2r4:I	30.3018	A	C	I	Ppp2r4:110854:intron:9:2920:2977
	Ppp2r4:U	30.3021	T	T	=	Ppp2r4:110854:UTR:10:170:1348
	Ppp2r4:U	30.3023	C	C	=	Ppp2r4:110854:UTR:10:372:1348
	Ppp2r4:U	30.3024	G	G	=	Ppp2r4:110854:UTR:10:399:1348
	Ppp2r4:U	30.3024	T	C	=	Ppp2r4:110854:UTR:10:413:1348
	Ppp2r4:U	30.3027	T	C	=	Ppp2r4:110854:UTR:10:757:1348
	=	30.303	A	G	=	Ppp2r4:110854:UTR:10:990:1348
	Ppp2r4:U	30.3031	G	G	=	Ppp2r4:110854:UTR:10:1151:1348
	Ppp2r4:U	30.3032	G	C	=	Ppp2r4:110854:UTR:10:1203:1348
	Ppp2r4:U	30.3033	A	A	=	Ppp2r4:110854:UTR:10:1319:1348
	Ppp2r4:L	30.3036	A	A	L	=
	Ppp2r4:L	30.3038	A	A	L	=
	Ptges:L	30.7438	A	A	L	=
	Ptges:L	30.7446	T	T	L	=
	Ptges:U	30.7467	A	G	=	Ptges:64292:UTR:3:1433:3105
	Ptges:U	30.7469	C	C	=	Ptges:64292:UTR:3:1173:3105
	Ptges:U	30.747	C	T	=	Ptges:64292:UTR:3:1107:3105
	Ptges:U	30.7471	T	T	=	Ptges:64292:UTR:3:1023:3105
	Ptges:U	30.7471	T	T	=	Ptges:64292:UTR:3:1003:3105
	Ptges:U	30.7476	G	G	=	Ptges:64292:UTR:3:522:3105
	Ptges:U	30.7476	G	G	=	Ptges:64292:UTR:3:450:3105
	Ptges:U	30.7479	T	T	=	Ptges:64292:UTR:3:191:3105
	Ptges:U	30.748	C	C	=	Ptges:64292:UTR:3:124:3105
	Ptges:U	30.748	C	C	=	Ptges:64292:UTR:3:60:3105
	Ptges:U	30.748	C	C	=	Ptges:64292:UTR:3:58:3105
	Ptges:Cs:G:128	30.7482	C	C	Cs	Ptges:64292:exon:3:174:249
	Ptges:Cn:EG:93	30.7483	C	C	Cn	Ptges:64292:exon:3:68:249
	Ptges:Cs:Y:80	30.7483	A	A	Cs	Ptges:64292:exon:3:30:249
	Ptges:I	30.7484	A	A	I	Ptges:64292:intron:2:7972:8039
	Ptges:I	30.7485	G	G	I	Ptges:64292:intron:2:7902:8039
	Ptges:I	30.7486	A	G	I	Ptges:64292:intron:2:7786:8039
	Ptges:I	30.7488	G	G	I	Ptges:64292:intron:2:7540:8039
	Ptges:I	30.7489	C	C	I	Ptges:64292:intron:2:7513:8039
	Ptges:I	30.7491	T	T	I	Ptges:64292:intron:2:7284:8039
	Ptges:I	30.7493	G	G	I	Ptges:64292:intron:2:7069:8039
	Ptges:I	30.7494	G	G	I	Ptges:64292:intron:2:6957:8039
	Ptges:I	30.7495	C	C	I	Ptges:64292:intron:2:6908:8039
	Ptges:I	30.7501	A	A	I	Ptges:64292:intron:2:6241:8039
	Ptges:I	30.7502	T	T	I	Ptges:64292:intron:2:6172:8039
	Ptges:I	30.7507	C	C	I	Ptges:64292:intron:2:5724:8039
	Ptges:I	30.7514	G	A	I	Ptges:64292:intron:2:5000:8039
	Ptges:I	30.752	G	G	I	Ptges:64292:intron:2:4392:8039
	Ptges:I	30.7524	A	A	I	Ptges:64292:intron:2:3991:8039
	Ptges:I	30.7527	A	A	I	Ptges:64292:intron:2:3646:8039
	Ptges:I	30.7528	C	C	I	Ptges:64292:intron:2:3572:8039
	Ptges:I	30.7528	A	A	I	Ptges:64292:intron:2:3537:8039
	Ptges:I	30.7529	G	G	I	Ptges:64292:intron:2:3472:8039
	Ptges:I	30.7533	A	A	I	Ptges:64292:intron:2:3042:8039
	Ptges:I	30.7534	T	T	I	Ptges:64292:intron:2:2940:8039
	Ptges:I	30.7535	C	C	I	Ptges:64292:intron:2:2925:8039
	Ptges:I	30.7536	A	A	I	Ptges:64292:intron:2:2788:8039
	Ptges:I	30.7538	G	G	I	Ptges:64292:intron:2:2553:8039
	Ptges:I	30.7542	G	G	I	Ptges:64292:intron:2:2167:8039
	Ptges:I	30.7551	A	A	I	Ptges:64292:intron:2:1304:8039
	Ptges:I	30.7563	A	A	I	Ptges:64292:intron:2:121:8039
	Ptges:I	30.7563	C	C	I	Ptges:64292:intron:2:39:8039
	Ptges:I	30.7566	G	G	I	Ptges:64292:intron:1:1982:2138
	Ptges:I	30.7573	A	A	I	Ptges:64292:intron:1:1348:2138
	Ptges:I	30.7575	G	G	I	Ptges:64292:intron:1:1150:2138
	Ptges:I	30.7575	C	C	I	Ptges:64292:intron:1:1093:2138
	Ptges:I	30.758	G	G	I	Ptges:64292:intron:1:586:2138
	Ptges:I	30.758	G	G	I	Ptges:64292:intron:1:571:2138
	Ptges:L	30.759	G	G	L	=
